# Supplementary material for: Nutritional Composition, In Vitro Antioxidant Activity and Phenolic Profile of Shortcrust Cookies Supplemented by Edible Flowers
Source: Foods. 2021 Oct 21;10(11):2531. doi: 10.3390/foods10112531 (PMC8620082; doi:10.3390/foods10112531)
Supplement: Supplementary file 1 [file foods-10-02531-s001.zip]

Archive with 1 entries (1 files):
- foods-1431322-supplementary.pdf
